# Supplementary material for: ALG3 as a prognostic biomarker and mediator of PD-1 blockade resistance in hepatocellular carcinoma
Source: Front Immunol. 2025 May 22;16:1589153. doi: 10.3389/fimmu.2025.1589153 (PMC12137335; doi:10.3389/fimmu.2025.1589153)
Supplement: Supplementary file 3 [file Table1.xlsx]

## Sheet: Sheet1
Antibody	Brand	Concentration
ALG3	Abcam	1:5000
CK	Biorbyt	1:4000
CD3	Cell Signaling Technology	1:800
CD4	Cell Signaling Technology	1:200
CD8	Cell Signaling Technology	1:800
FOXP3	Cell Signaling Technology	1:800
CD68	Cell Signaling Technology	1:400
CD86	Cell Signaling Technology	1:400
CD163	Origene	1:200
OX-40	Cell Signaling Technology	1:800
OX-40L	Cell Signaling Technology	1:800
PD1	Cell Signaling Technology	1:200
PDL1	Cell Signaling Technology	1:200
